# Supplementary material for: Perilipin-1 immunostaining improves semi-automated digital quantitation of bone marrow adipocytes in histological bone sections
Source: Adipocyte. 2023 Aug 30;12(1):2252711. doi: 10.1080/21623945.2023.2252711 (PMC10472850; doi:10.1080/21623945.2023.2252711)
Supplement: Supplemental Material [file KADI_A_2252711_SM2136.zip]

Archive with 2 entries (2 files):
- Supplementary_Figures.pdf
- Supplementary_Materials.docx
